# Supplementary material for: Amesia hispanica sp. nov., Producer of the Antifungal Class of Antibiotics Dactylfungins
Source: J Fungi (Basel). 2023 Apr 12;9(4):463. doi: 10.3390/jof9040463 (PMC10141101; doi:10.3390/jof9040463)
Supplement: Supplementary file 1 [file jof-09-00463-s001.zip]

Archive with 1 entries (1 files):
- jof-2278411-supplementary.pdf
